# Supplementary material for: Biomass composite with exogenous organic acid addition supports the growth of sweet sorghum (Sorghum bicolor ‘Dochna’) by reducing salinity and increasing nutrient levels in coastal saline–alkaline soil
Source: Front Plant Sci. 2023 Mar 28;14:1163195. doi: 10.3389/fpls.2023.1163195 (PMC10086266; doi:10.3389/fpls.2023.1163195)
Supplement: Supplementary file 2 [file Table_2.xlsx]

## Sheet: Table S2
TABLE 2 Plant height, stem diameter, root length, leaf number and biomass of sweet sorghum with the addition of different types of exogenous organic acids or biomass materials
Times	Treatments	Plant height (cm)	Stem diameter (mm)	Root length (cm)	Leaf number (No.plant-1)	Single plant biomass (g plant-1)
Seedling stage	H	69.10±7.39c	9.78±1.28c	17.31±1.15c	6.42±0.90c	3.34±0.91c
	F	77.77±6.55b	11.36±1.19b	18.84±1.36b	7.17±0.72b	4.77±1.24b
	C	87.64±8.77a	12.87±1.18a	21.07±2.15a	7.75±0.97a	7.86±2.37a
	CH	77.49±7.00c	11.26±1.41b	18.84±1.25b	7.00±0.71b	5.19±1.90c
	CM	68.90±9.12d	9.99±1.54c	17.35±1.60c	6.33±1.00c	3.18±1.12d
	GC	80.79±8.94b	11.85±1.72ab	19.34±2.08b	7.33±0.71ab	5.87±2.11b
	PN	85.50±10.97a	12.24±1.63a	20.76±2.51a	7.78±1.09a	7.04±2.97a
Elongation stage	H	121.4±16.49c	14.47±0.94b	23.94±3.65c	9.17±1.40c	28.55±12.16c
	F	150.1±12.39b	15.59±0.84a	32.04±3.86b	11.08±0.90b	51.23±11.94b
	C	153.7±23.04a	15.85±1.12a	33.84±7.32a	11.50±1.57a	54.82±21.42a
	CH	134.6±24.75c	15.06±1.20b	28.17±6.85c	10.22±1.99b	37.50±16.57c
	CM	139.8±22.19b	15.28±1.19ab	29.87±5.41b	10.44±1.67b	40.39±16.76b
	GC	129.4±7.25d	14.80±0.88b	25.52±2.29d	9.56±0.53c	35.47±6.09d
	PN	163.3±18.54a	16.06±0.94a	36.21±6.69a	12.11±0.93a	66.09±18.88a
Heading stage	H	151.8±12.57c	16.87±2.18c	29.9±2.90c	10.08±0.79c	63.05±10.18c
	F	216.0±39.45a	23.16±2.98a	39.72±5.32a	12.42±1.51a	143.1±38.39a
	C	183.7±28.73b	20.59±2.76b	35.02±4.44b	10.83±1.47b	112.1±42.69b
	CH	172.3±22.64c	19.66±2.33c	34.23±3.64b	10.56±1.13c	100.1±44.16c
	CM	193.4±33.83b	21.60±3.66b	35.91±5.97b	11.33±1.12b	124.8±44.63b
	GC	152.2±15.42d	16.69±2.44d	29.90±3.31c	9.89±1.05d	65.32±14.94d
	PN	217.4±45.31a	22.89±3.14a	39.48±6.05a	12.67±1.66a	134.2±46.97a
The lowercase letters in the table represent whether there is significant difference. The same letters represent insignificant differences, while different letters represent significant differences (p < 0.05) within one development stage. H, humic acid; F, fulvic acid; C, citric acid; CH, cottonseed hull; CM, cow manure; GC, grass charcoal; PN, pine needle.
